# Supplementary material for: The Potential Economic Impact of the Updated COVID-19 mRNA Fall 2023 Vaccines in Japan
Source: Vaccines (Basel). 2024 Apr 18;12(4):434. doi: 10.3390/vaccines12040434 (PMC11054439; doi:10.3390/vaccines12040434)
Supplement: Supplementary file 1 [file vaccines-12-00434-s001.zip]

Archive with 1 entries (1 files):
- vaccines-2852158-supplementary.pdf
